# Supplementary material for: Structural insight into the activation mechanism of MrgD with heterotrimeric Gi-protein revealed by cryo-EM
Source: Commun Biol. 2022 Jul 15;5:707. doi: 10.1038/s42003-022-03668-3 (PMC9287403; doi:10.1038/s42003-022-03668-3)
Supplement: Supplementary file 4 — Supplementary Data 1 [file 42003_2022_3668_MOESM4_ESM.xlsx]

## Sheet: Fig. 2f
Supplementary Data 1 NanoBiT-G protein dissociation assay
	Log[β-alanine] M	WT
		Repeat 1	Repeat 2	Repeat 3	Repeat 4	Repeat 5	Repeat 6
	0.01	0.775893	0.792259	0.769561	0.781794	0.791432	0.801602
	0.001	0.764696	0.792143	0.770547	0.769821	0.763018	0.750504
	0.0001	0.790687	0.803597	0.773959	0.807732	0.801954	0.806745
	1e-05	0.876824	0.89363	0.875291	0.953463	0.960903	0.964341
	1e-06	0.960439	0.956602	0.943285	1.02224	1.00698	1.0159
	1e-07	0.993256	0.970151	0.954821	1.02937	1.01403	1.01578
	1e-08	0.995016	0.997081	0.997216	1.00022	1.00765	1.02228
	0	1	1	1	1	1	1
	Log[β-alanine] M	R103A			D179A			W241A			Y245A			W246A
		Repeat 1	Repeat 2	Repeat 3	Repeat 1	Repeat 2	Repeat 3	Repeat 1	Repeat 2	Repeat 3	Repeat 1	Repeat 2	Repeat 3	Repeat 1	Repeat 2	Repeat 3
	0.01	0.989957	0.997947	1.01686	1.05081	1.03655	1.06758	1.00917	1.01058	1.00946	0.854099	0.838646	0.827794	1.047	0.988778	1.0008
	0.001	1.02318	1.02281	1.03182	1.05235	1.06586	1.07792	1.02637	1.03009	1.0122	0.963885	0.939789	0.940474	1.02042	1.02758	1.04308
	0.0001	1.0322	1.05769	1.03494	1.09007	1.0827	1.06977	1.03368	1.03687	1.01554	1.01974	0.995323	1.04358	0.995314	1.01334	1.01197
	1e-05	1.02559	1.03072	1.03841	1.12142	1.03712	1.07263	1.02785	1.03547	1.01895	1.05228	0.986645	1.05377	1.00155	1.00581	1.00236
	1e-06	1.04513	1.03993	1.03998	1.07243	1.05264	1.07691	1.03286	1.05756	1.0363	1.05513	1.0069	1.08036	1.02435	1.00474	1.00213
	1e-07	1.04714	1.02717	1.0325	1.03122	1.0144	1.05194	1.02173	1.04199	1.03834	1.08188	0.996975	1.0883	1.02966	0.995792	1.00781
	1e-08	1.02371	1.01764	1.01868	1.02748	1.00193	1.04407	1.00569	1.02272	1.00349	1.03451	1.00114	1.07464	1.0213	1.00456	1.00457
	0	1	1	1	1	1	1	1	1	1	1	1	1	1	1	1

## Sheet: Fig.4c
Supplementary Data 1 NanoBiT-G protein dissociation assay
	Log[β-alanine] M		Y106A			Y106F			Y109A			Y109F			Y106A/Y109A			F242A
			Repeat 1	Repeat 2	Repeat 3	Repeat 1	Repeat 2	Repeat 3	Repeat 1	Repeat 2	Repeat 3	Repeat 1	Repeat 2	Repeat 3	Repeat 1	Repeat 2	Repeat 3	Repeat 1	Repeat 2	Repeat 3
		0.01	0.877859	0.88289	0.869263	0.745129	0.738491	0.741816	0.691026	0.702757	0.723533	0.513987	0.504759	0.491318	0.923126	0.950052	0.939495	0.937668	0.9972	0.998003
		0.001	0.927815	0.930676	0.910977	0.810056	0.797219	0.801067	0.806574	0.802073	0.834662	0.545226	0.543361	0.532518	1.0007	1.01827	1.01329	1.00213	1.03386	1.00954
		0.0001	0.99797	1.00243	0.987792	0.948601	0.945339	0.94601	0.979631	0.981476	0.988295	0.767941	0.759111	0.730508	1.0253	1.09464	1.04387	1.03432	1.03875	1.02113
		1e-05	1.00473	1.00377	0.990283	0.975097	0.969349	0.97495	0.987295	0.995757	1.01106	0.968691	0.959103	0.965112	1.01292	1.03858	1.04849	1.08046	1.06383	1.03757
		1e-06	1.01402	1.01179	0.994951	0.983748	0.97273	0.972331	0.996761	0.996664	1.01436	0.986776	0.987888	0.996213	0.981241	0.964491	1.03335	1.07965	1.04561	1.03602
		1e-07	0.997577	1.01057	0.991673	0.985132	0.983123	0.980925	0.996421	1.00413	1.0184	0.996634	0.996633	1.01531	0.992808	0.978003	1.01102	1.04436	1.04979	1.01953
		1e-08	0.996277	1.01295	0.994588	0.993981	0.997372	0.992778	0.997023	1.00993	1.01089	0.996682	0.992362	1.00349	1.00386	1.01484	1.00287	1.03644	1.04251	1.02321
		0	1	1	1	1	1	1	1	1	1	1	1	1	1	1	1	1	1	1
			S234A			W241F			L237A
			Repeat 1	Repeat 2	Repeat 3	Repeat 1	Repeat 2	Repeat 3	Repeat 1	Repeat 2	Repeat 3
		0.01	0.881438	0.891349	0.904747	0.878093	0.89233	0.893121	0.87132	0.870548	0.845952
		0.001	0.866559	0.863494	0.88497	0.928377	0.956013	0.93895	0.955707	0.95543	0.905627
		0.0001	0.879294	0.880331	0.909595	1.01765	0.999537	1.03289	1.0473	1.0156	0.998332
		1e-05	0.920216	0.926623	0.965898	1.07414	1.02868	1.06378	1.05416	1.03223	1.00493
		1e-06	0.980714	1.00036	1.01959	1.0702	1.02522	1.05468	1.04204	1.04731	1.00856
		1e-07	0.991687	1.01892	1.04103	1.02605	1.01927	1.04417	1.02163	1.01979	1.00574
		1e-08	1.00328	1.01469	1.03346	1.02819	1.03342	1.02784	1.01565	1.02922	0.986518
		0	1	1	1	1	1	1	1	1	1

## Sheet: Supp Fig.1b
Supplementary Data 1 NanoBiT-G protein dissociation assay
	Log[β-alanine] M		bRIL
			Repeat 1	Repeat 2	Repeat 3
		0.01	0.843369	0.832275	0.840221
		0.001	0.822953	0.813181	0.829318
		0.0001	0.841628	0.82028	0.84621
		1e-05	0.905977	0.883492	0.912344
		1e-06	1.01288	0.995052	1.00922
		1e-07	1.02845	1.02215	1.03327
		1e-08	1.03639	1.01254	1.0383
		0	1	1	1

## Sheet: Supp Fig. 11b
Supplementary Data 1 NanoBiT-G protein dissociation assay
	Log[β-alanine] M		C164S			C175S
			Repeat 1	Repeat 2	Repeat 3	Repeat 1	Repeat 2	Repeat 3
		0.01	1.03898	1.04776	1.03417	1.02783	1.02856	1.02771
		0.001	1.06513	1.06321	1.06334	1.04253	1.03938	1.03017
		0.0001	1.0699	1.05684	1.09538	1.05964	1.02867	1.02412
		1e-05	1.06139	1.05265	1.09911	1.06047	1.02683	1.0214
		1e-06	1.03955	1.03597	1.05243	1.04092	1.02575	1.01911
		1e-07	1.04293	1.04242	1.03746	1.02464	1.02283	1.02336
		1e-08	1.03707	1.02125	1.0181	1.01531	1.01776	1.00769
		0	1	1	1	1	1	1
