# Supplementary material for: Structural insight into the activation mechanism of MrgD with heterotrimeric Gi-protein revealed by cryo-EM
Source: Commun Biol. 2022 Jul 15;5:707. doi: 10.1038/s42003-022-03668-3 (PMC9287403; doi:10.1038/s42003-022-03668-3)
Supplement: Supplementary file 5 — Supplementary Data 2 [file 42003_2022_3668_MOESM5_ESM.xlsx]

## Sheet: Fig.6d
Supplementary Data 2 cAMP inhibit assay
	basal
		WT	Y109A	Y109F	S234A	CNT
	Repeat 1	44.2793	131.707	99.7922	88.3504	90.9099
	Repeat 2	44.4438	114.994	90.21	88.4978	94.2448
	Repeat 3	43.9031	97.96	84.4657	94.6895	98.5352
	Repeat 4	40.6104	95.8419	76.1335	87.6152	102.381
	Repeat 5	41.2554	97.3109	77.5969	96.1663	104.651
	Repeat 6	43.6184	86.5954	76.968	112.231	109.277

## Sheet: Supp Fig. 14
Supplementary Data 2 cAMP inhibit assay
	basal
		WT	R103A	Y106A	D179A	L237A	W241A	W241F	F242A	Y245A	CNT
	Repeat 1	44.2793	58.8211	37.0524	38.1378	52.993	48.3807	48.7599	58.353	42.5899	90.9099
	Repeat 2	44.4438	57.9677	41.8294	37.8373	53.2057	48.2019	50.2875	62.0598	46.1123	94.2448
	Repeat 3	43.9031	51.658	41.5344	39.8365	41.9057	47.8272	47.8805	61.1677	45.2067	98.5352
	Repeat 4	40.6104	51.1304	43.0191	39.1144	36.8473	46.3832	49.9502	57.4905	48.1239	102.381
	Repeat 5	41.2554	47.3132	59.7183	41.519	40.7533	48.4926	49.4752	53.0444	45.4133	104.651
	Repeat 6	43.6184	48.9599	-	41.0612	49.5257	49.0532	45.7195	57.1094	49.9721	109.277
